# Supplementary material for: Activation of LXR Receptors and Inhibition of TRAP1 Causes Synthetic Lethality in Solid Tumors
Source: Cancers (Basel). 2019 Jun 7;11(6):788. doi: 10.3390/cancers11060788 (PMC6627953; doi:10.3390/cancers11060788)
Supplement: Supplementary file 1 [file cancers-11-00788-s001.zip]

Archive with 3 entries (2 files):
- cancers-512184-supplementary materials/
- cancers-512184-supplementary materials/cancers-512184-suppl-final-checked.pdf
- cancers-512184-supplementary materials/cancers-512184-Supplementary Whole Blot.pdf
